# Supplementary material for: Spatiotemporal Pattern of a Macrofungal Genus Phylloporia (Basidiomycota) Revealing Its Adaptive Evolution in China
Source: J Fungi (Basel). 2024 Nov 10;10(11):780. doi: 10.3390/jof10110780 (PMC11595563; doi:10.3390/jof10110780)
Supplement: Supplementary file 1 [file jof-10-00780-s001.zip]

Archive with 7 entries (7 files):
- Figure S1.jpg
- Figure S2.jpg
- Figure S3.jpg
- Figure S4.jpg
- File S1.pdf
- Table S1.pdf
- Table S2.pdf
